# Supplementary material for: Longitudinal Cohort Event Monitoring of MMR and DT-IPV Vaccination at 9 Years of Age in The Netherlands
Source: Pharmaceuticals (Basel). 2025 Oct 29;18(11):1635. doi: 10.3390/ph18111635 (PMC12655693; doi:10.3390/ph18111635)
Supplement: Supplementary file 1 [file pharmaceuticals-18-01635-s001.zip]

Archive with 1 entries (1 files):
- pharmaceuticals-3916750-supplementary.pdf
